# Supplementary material for: RUNX super-enhancer control through the Notch pathway by Epstein-Barr virus transcription factors regulates B cell growth
Source: Nucleic Acids Res. 2016 Feb 15;44(10):4636–50. doi: 10.1093/nar/gkw085 (PMC4889917; doi:10.1093/nar/gkw085)
Supplement: Supplementary Data [file gkw085_Supplementary_Data.zip]

Archive with 1 entries (1 files):
- nar-03672-v-2015-File013.pdf
